# Supplementary material for: Gastropods underwent a major taxonomic turnover during the end-Triassic marine mass extinction event
Source: PLoS One. 2022 Nov 2;17(11):e0276329. doi: 10.1371/journal.pone.0276329 (PMC9629647; doi:10.1371/journal.pone.0276329)
Supplement: S1 Table — Occurrences inferred from the range-through assumption are highlighted. (XLSX) [file pone.0276329.s002.xlsx]

## Sheet: genera
	SUBCLASS	ORDER	GENERA	N	R	H	S	P
	HETEROBRANCHIA	"Lower Heterobranchia"	Alexogyra BANDEL, 1996	0	0	0	0	1
			Amphitomaria? KOKEN, 1897	1	0	0	0	0
			Buttenheimia NÜTZEL & GRÜNDEL, 2015	0	0	0	0	1
			Camponaxis BANDEL, 1994 (=Z. beneckei IN HAAS, 1953)	1	1	1	1	1
			Carinathilda? GRÜNDEL, 1997	1	0	0	0	0
			Cristalloella BANDEL, 1995	0	0	0	1	1
			Graphis JEFFREYS, 1867 (= Rotfanella GRÜNDEL, 1998)	0	0	0	0	1
			Jurilda GÜNDEL, 1973	0	0	1	1	1
			Kaiwarella BANDEL ET AL., 2000	0	0	0	0	1
			Neodonaldina BANDEL, 1996	0	0	0	0	1
			Proacirsa COSSMANN, 1912	0	0	0	0	1
			Promathildia ANDREAE, 1887 (= Clathrobaculus COSSMANN, 1912)	1	1	1	1	1
			Reinbergia GRÜNDEL, 2007	0	0	0	0	1
			Siphonilda NÜTZEL & ERWIN, 2004	1	0	0	0	0
			Schafbergia GATTO & MONARI, 2010	0	0	0	1	1
			Schobertinella NÚTZEL & GRÜNDEL, 2015	0	0	0	0	1
			Tangarilda GRÜNDEL, 2010	0	0	1	1	0
			Teretrina COSSMANN, 1912	1	1	0	0	0
			Tofanella BANDEL, 1995	0	0	1	1	1
			Tricarilda GRÜNDEL, 1973	0	0	0	1	1
			Turritelloidea WALTHER , 1951	0	0	0	0	1
			Urlocella GRÜNDEL, 1998	0	0	0	0	1
			Usedomella GRÜNDEL, 1998	0	0	0	0	1
	HETEROBRANCHIA	Cohort Acteonimorpha	Conactaeon MEEK, 1863	1	1	1	1	1
			Consobrinella HAAS, 1953	1	1	1	1	1
			Cossmannina GRÜNDEL & NÜTZEL, 2012	0	0	0	0	1
			Cylindrobullina VON AMMON, 1878	1	1	1	1	1
			Domerionina GRÜNDEL, 2012	1	1	1	1	1
			Euconactaeon MEEK, 1863	1	1	1	1	1
			Ovactaeonina COSSMANN, 1895	0	0	1	1	1
			Parvulactaeon GRÜNDEL, 1997	0	0	0	0	1
			Sinuarbullina GRÜNDEL, 1997	1	1	1	1	1
			Striactaeonina COSSMANN, 1895	0	0	1	1	1
			Sulcoactaeon COSSMANN, 1895 (= Ragactaeon GRÜNDEL, 1997)	0	0	0	0	1
			Tubifer PIETTE, 1856	0	0	1	1	1
	HETEROBRANCHIA	Uncertain Position	Aptyxiella FISCHER, 1885	0	0	0	1	1
			Falsoebala GRÜNDEL, 1998 (= Ebala LEACH IN GRAY, 1847)	0	0	0	0	1
	CAENOGASTROPODA	Cohort Sorbeoconcha	Acilia? KOKEN, 1896	1	1	0	0	0
			Allocosmia [= Z. (Allocosmia) COSSMANN, 1897]	1	1	0	0	0
			Allostrophia [=Z. (Allostrophia) KITTL, 1894]	1	1	0	0	0
			Ampezzopleura? BANDEL, 1991	1	0	0	0	0
			Ampullospira HARRIS, 1897	0	0	0	1	0
			Andangularia HAAS, 1953	1	1	0	0	0
			Anoptychia [=Z. (Anoptychia) KOKEN, 1892]	1	1	1	1	1
			Anticonulus COSSMANN, 1918	0	0	0	1	1
			Anulifera ZAPFE, 1962	1	1	1	1	1
			Brachytrema MORRIS & LYCETT, 1850	0	0	0	0	1
			Brevizygia GRÜNDEL, 1999	0	0	0	0	1
			Canterburyella BANDEL ET AL., 2000	0	0	0	0	1
			Chulitnacula FRÝDA & BLODGETT, 2001	1	0	0	0	0
			Costasphaera NÜTZEL & GRÜNDEL, 2015	0	0	0	1	1
			Diatrypesis TOMLIN, 1929	1	0	0	0	0
			Ederazyga PIERONI ET AL., 2021	1	1	0	0	0
			Katosira KOKEN, 1892	1	1	1	1	1
			Kittliconcha BONARELLI, 1927	1	1	0	0	0
			Kosmopleura GRÜNDEL, 2003	0	0	1	1	0
			Levipleura GRÜNDEL & NÜTZEL, 1998	0	0	1	1	1
			Moerkeia BÖHM, 1895	1	1	0	0	0
			Naricopsina CHELOT, 1886	0	0	0	1	1
			Oonia GEMMELLARO, 1878	1	1	1	1	1
			Pictavia COSSMANN, 1925	1	1	1	1	1
			Polygyrina? KITTL, 1894	1	0	0	0	0
			Prisciophora SCHRÖDER, 1995	0	0	0	0	1
			Protorcula KITTL, 1894	1	1	1	1	1
			Pseudokatosira NUTZEL & GRÜNDEL, 2007	0	0	0	0	1
			Ptychostoma LAUBE, 1868	1	0	0	0	0
			Spirocyclus WENZ, 1938	1	1	0	0	0
			Stephanocosmia? COSSMANN, 1895	1	0	0	0	0
			Teutonica? SCHRÖDER, 1991	1	0	0	0	0
			Turristylus BLASCHKE, 1905	1	0	0	0	0
			Zygopleura KOKEN, 1892	1	1	1	1	1
	CAENOGASTROPODA	Order Neogastropoda	Angularia KOKEN, 1892	1	1	1	0	0
			Maturifusus SZABÓ, 1983	1	1	1	1	1
			Microschiza GEMMELLARO, 1976	1	1	1	1	1
			Parangularia KUTASSY,	1	0	0	0	0
			Protofusus BONARELLI, 1921	1	1	0	0	0
			Pseudoscalites KITTL,	1	1	0	0	0
			Pseudotritonium? WENZ (= Palaeotriton KITTL, 1894)	1	1	0	0	0
			Purpurina D'ORBIGNY, 1850	0	0	0	0	1
			Purpuroidea LYCETT, 1848	1	1	1	1	1
			Silberlingiella FRYDA & BLODGETT, 2003	1	0	0	0	0
	CAENOGASTROPODA	Subcohort Hypsogastropoda	Coelodiscus BRÖSAMLEM, 1909	0	0	0	0	1
			Freboldia NÜTZEL & SCHNEIDER, 2016	0	0	0	0	1
			Heterospira KOKEN, 1897	1	1	0	0	0
			Praelittorina KUTASSY, 1937	1	0	0	0	0
			Pseudobrochidium GRUPE, 1907	1	0	0	0	0
			Tatediscus GRÜNDEL, 2001	0	0	0	0	1
			Tretospira KOKEN, 1892	1	0	0	0	0
			Tripatella GRÜNDEL, 1998	0	0	0	0	1
	CAENOGASTROPODA	Subcohort Hypsogastropoda "Rissoiform Clade"	Bralitzia GRÜNDEL, 1998	0	0	0	0	1
			Kalchreuthia GÜNDEL & NÜTZEL, 1998	0	0	0	0	1
			Palaeorissoina GRÜNDEL, 1999 (= Bralitzia GRÜNDEL, 1998)	0	0	1	0	0
	CAENOGASTROPODA	Subcohort Campanilimorpha	Globularia SWAINSON, 1840	0	0	0	1	1
			Settsassia BANDEL, 1992	1	0	0	0	0
	CAENOGASTROPODA	Subcohort Cerithiimorpha	Bigotella COSSMANN, 1913	0	0	0	0	1
			Cerithinella GEMMELLARO, 1878	0	0	0	1	1
			Climacina GEMMELLARO, 1878	0	0	0	1	0
			Cryptaulax TATE, 1869 (= Xystrella COSSMANN, 1906)	1	1	1	1	1
			Exelissa PIETTE, 1860	0	0	1	1	1
			Francocerithium NÜTZEL & GRÜNDEL, 2007	0	0	0	0	1
			Kittlistylus HAAS, 1953	1	1	0	0	0
			Maoraxis BANDEL ET AL., 2000	0	0	0	0	1
			Occidentocerithium NÜTZEL ET AL., 2003	1	0	0	0	0
			Paracerithium COSSMANN, 1902	1	1	1	1	1
			Procerithium COSSMANN in CHARTRON & COSSMANN, 1902	0	0	1	1	1
			Provermicularia KITTL, 1899	1	0	0	0	0
			Rhabdocolpus COSSMANN, 1906	1	1	1	1	1
			Rhynchocerithium COSSMANN, 1906	1	1	0	0	0
	CAENOGASTROPODA	Superorder Latrogastropoda	Cuphosolenus PIETTE, 1876	1	1	1	1	1
			Lamelliphorus COSSMANN, 1915	1	0	0	0	0
			Pietteia COSSMANN, 1904	0	0	0	0	1
	CAENOGASTROPODA	Uncertain Position	Bourguetia DESHAYES, 1871	0	0	1	0	0
			Cloughtonia HUDLESTON, 1882	0	0	0	0	1
			Coelostylina (Gradiella KITTL, 1899)	1	1	0	0	0
			Coelostylina KITTL, 1894	1	1	1	1	1
			Euchrysalis LAUBE, 1870	1	0	0	0	0
			Euthystylus COSSMANN, 1895	1	1	0	0	0
			Gigantogonia COSSMANN, 1909	1	1	0	0	0
			Glyptochrysalis KOKEN, 1896	1	1	0	0	0
			Hiertalzella SZABÓ, 2019	0	0	0	1	1
			Idahospira NÜTZEL & ERWIN, 2004	1	0	0	0	0
			Omphaloptycha VON AMMON, 1893	1	1	0	0	0
			Palaeoniso GEMMELLARO, 1978	0	0	0	1	1
			Pseudomelania PICTET & CAMPICHE, 1862	0	0	1	1	1
			Pustulifer COSSMANN, 1909	1	1	1	1	1
			Ramina? WENZ, 1938	1	1	0	0	0
			Spirochrysalis KITTL, 1894	1	0	0	0	0
			Spirostylus KITTL, 1894	1	1	0	0	0
			Stereokion GRUBER, 1932	1	0	0	0	0
			Telleria KITTL, 1894	1	1	0	0	0
			Toxoconcha KITTL, 1899	1	1	0	0	0
			Trypanostylus COSSMANN, 1895	1	1	0	0	0
			Undularia KOKEN, 1892	1	1	0	0	0
	VETIGASTROPODA	Order Lepetellida	Austriacopsis HABER, 1932	0	0	0	1	1
			Emarginula LAMARK, 1801	0	0	0	1	1
			Loxotoma FISCHER, 1885	0	0	0	0	1
			Maxwellella BANDEL, 1998	0	0	0	0	1
			Scissurella D'ORBIGNY, 1823	0	0	0	0	1
			Acrosolarium KOKEN, 1896	1	0	0	0	0
	VETIGASTROPODA	Order Pleurotomariida	Anodomaria SZABÓ, 1980	0	0	1	1	1
			Angulomphalus GRÜNDEL, 2012	0	1	1	1	1
			Aristerella DUBAR, 1948	0	0	0	1	1
			Bathrotomaria COX, 1956	0	0	0	1	1
			Borestus? THOMAS, 1940	1	0	0	0	0
			Cirrus J.SOWERBY, 1815	0	0	0	1	0
			Cryptaenia DESLONGCHAMPS, 1865	0	0	1	1	1
			Cyclostomaria SZABÓ, 1980	0	0	0	1	1
			Dictyotomaria KNIGHT, 1945	0	0	0	0	1
			Discocirrus AMMON, 1892	0	0	0	1	1
			Enantiostoma KOKEN, 1896	1	0	0	0	0
			Euryalox COSSMANN, 1896	1	1	0	0	0
			"Glabrocingulum"? THOMAS, 1940	1	0	0	0	0
			Gosseletina BAYLE IN FISCHER, 1885	1	1	0	0	0
			Granulizona SZABÓ, 2017	0	0	0	1	1
			Hamusina GEMMELLARO, 1878	0	0	0	0	1
			Hesperocirrus HAAS, 1953	1	1	0	0	0
			Kericserispira SZABÓ, 2019	0	0	0	1	1
			Kokenella KITTL, 1891	1	1	0	0	0
			Laevitomaria CONTI & SZABÓ, 1987	0	0	0	1	1
			Leptomaria EUDES-DESLONGCHAMPS, 1864	0	0	0	1	1
			Morihikua BEGG&GRANT MCKIE, 2003	1	1	0	0	0
			Neorotomaria SZABÓ, 2017	0	0	0	1	1
			Pareuryalox HAAS, 1953	1	1	0	0	0
			Pleurotomaria DEFRANCE, 1826 (= Talantodiscus FISCHER, 1885)	1	1	1	1	1
			Ptychomphalus AGASSIZ, 1839 (= Ptychomphalina FISCHER, 1885)	1	1	1	1	1
			Pyrgotrochus P. FISCHER , 1885	0	0	0	1	1
			Rhaphistomella kittl, 1891	1	1	0	0	0
			Sissenna KOKEN, 1896	1	1	1	1	1
			Sororcula HAAS, 1953	1	1	0	0	0
			Spirocirrus COSSMANN, 1916	0	0	1	1	0
			Striatocirrus GRÜNDEL, 2007	0	0	0	0	1
			Stuorella KITTL, 1891	1	1	1	1	1
			Szabotomaria MONARI ET AL., 2017	0	0	0	0	1
			Tahua BEGG & GRANTMCKIE, 2003	1	0	0	0	0
			Trochotoma EUDES-DESLONGCHAMPS, 1843	1	1	1	1	1
			Trochotomaria CONTI & FISCHER, 1981	0	0	0	1	0
			Trypanocochlea TOMLIN, 1931	1	1	0	0	0
			Urkutitoma SZABÓ, 1984	0	0	0	1	0
			Wortheniella SCHWARDT, 1992 (= Worthenia DE KONINCK, 1883)	1	1	0	0	0
			Zygites KITTL, 1891	1	0	0	0	0
	VETIGASTROPODA	Order Seguenziida	Ambercyclus FERRARI ET AL., 2014	1	1	1	1	1
			Biconomphalus SZABÓ, 2019	0	0	0	1	1
			Cupaniella GEMMELLARO, 19011	0	0	0	1	1
			Elymicyclus SZABÓ ET AL., 2019	0	0	0	1	0
			Eucyclomphalus VON AMON, 1892	0	0	0	1	1
			Eucycloscala COSSMANN, 1895	1	1	1	1	1
			Eucyclus EUDES-DESLONGCHAMPS, 1860	0	0	0	1	1
			Eunemopsis KITL, 1891	1	0	0	0	0
			Gerasimovcyclus GRÜNDEL, 2005	0	0	0	1	0
			Marloffisteinia NÜTZEL & GRÜNDEL, 2015	0	0	0	0	1
			Ooliticia COSSMANN, 1893	0	0	0	0	1
			Prosolariella FISCHER & WEBER, 1997	0	0	0	0	1
			Pseudoclanculus COSSMANN, 1918	1	0	0	0	0
			Riselloidea COSSMANN, 1909 [Calliotropis (Riselloidea) SEGUENZA, 1902]	0	0	1	1	1
			Sadkia CONTI & MONARI, 2001	0	1	1	1	1
			Sertomphalus GRÜNDEL, 2007	0	0	0	0	1
			Trochonodus NÜTZEL ET AL., 2003	1	1	0	0	0
			Trypanotrochus COSSMANN, 1918	0	0	0	1	1
			Wilsoniconcha WENZ, 1938	0	0	0	0	1
			Yunnania MANSUY, 1912	1	1	0	0	0
	VETIGASTROPODA	Order Trochida	Ampezzalina BANDEL, 1993	1	1	0	0	0
			Amphitrochus COSSMANN, 1907	1	1	1	1	1
			Anomphalus MEEK & WORTHEN, 1866	1	1	0	0	0
			Brochidiella NÜTZEL & ERWIN, 2001	1	1	0	0	0
			Brochidium KOKEN, 1889	1	1	0	0	0
			Callotrochus KUTASSY, 1938	1	1	1	1	1
			Cirsostylus COSSMANN, 1918	1	1	0	0	0
			Csigabaga SZABÓ, 2019	0	0	0	1	1
			Dimorphotectus COSSMANN, 1918	0	0	0	0	1
			Eocalliostoma HAAS, 1953	1	1	0	0	0
			Epulotrochus COSSMANN, 1918	0	0	0	0	1
			Eucochlis KNIGHT, 1933	0	0	0	0	1
			Guidonia DE STAFANI, 1880	1	1	1	1	1
			Homalopoma CARPENTER, 1864	1	1	1	1	1
			Karsaconulus SZABÓ, 2019	0	0	0	1	1
			Lithotrochus CONRAD, 1855	0	0	1	1	1
			Meiersia MONARI ET AL., 2011	0	0	1	1	1
			Metriomphalus COSSMANN, 1915	1	1	1	1	0
			Muricotrochus COSSMANN, 1918	0	0	0	0	1
			Palazzia WARÉN, 1991	0	0	0	0	1
			Plectotrochus SZABÓ, 2009	0	0	0	1	1
			Plicotrochus FISCHER & WEBER, 1997	0	0	0	0	1
			Proconulus COSSMANN, 1918	0	0	0	1	1
			Simulotrochus FISCHER & WEBER, 1997	0	0	0	0	1
			Solariella (Eosolariella) HAAS, 1953	1	1	0	0	0
			Solariella WOOD, 1842	1	1	0	0	0
			Solarioconulus COSSMANN, 1918	1	1	0	0	0
			Trochopsidea WENZ, 1938	0	0	0	1	1
			Tylotrochus KOKEN, 1896	1	1	1	1	1
			Ueckerconulus GRÜNDEL, 2000	1	1	1	1	1
	VETIGASTROPODA	Uncertain Position	Angulataphrus GRÜNDEL, 2003	0	0	1	1	1
			Ataphrus GABB, 1869	0	0	1	1	1
			Aulacotrochus COSSMANN, 1916	0	0	0	1	1
			Asterohelix SZABÓ, 1984	0	0	0	1	1
			Colpomphalus COSSMANN, 1906	1	1	1	1	1
			Discohelix DUNKER, 1847	1	1	1	1	1
			Spiniomphalus NÜTZEL & ERWIN, 2004	1	0	0	0	0
			Blodgettella NÜTZEL & ERWIN, 2004	1	0	0	0	0
			Chartronella COSSMANN, 1902	1	1	1	1	1
			Costataphrus GRÜNDEL, 2007	0	0	0	1	1
			Crossostoma MORRIS & LYCETT, 1850	0	0	0	1	1
			Gudrunella NÜTZEL & ERWIN, 2004	1	0	0	0	0
			Hyperacanthus? KOKEN, 1895	1	1	0	0	0
			Jurassiphorus COSSMANN, 1915	1	1	0	0	0
			Lepidotrochus? KOKEN, 1895	1	1	0	0	0
			Lewisiella STOLICZKA, 1868	0	0	0	1	1
			Lensataphrus GRÜNDEL ET AL, 2011	0	0	1	1	0
			Nodoconus NÜTZEL & ERWIN, 2004	1	0	0	0	0
			Palaeocollonia (MÜNSTER, 1841)	1	1	0	0	0
			Platyacra VON AMMON IN ZITTLE, 1882	1	1	1	1	1
			Striatoconulus? GRÜNDEL, 2000	0	0	0	0	1
			Wortheniopsis J.BÖHN, 1895 [=W. (Sisenna) KOKEN, 1896]	0	0	0	1	1
	NERITIMORPHA	Order Cycloneritida	Cassianopsis BANDEL, 2007	1	1	1	1	1
			Colubrella KOKEN, 1897	1	0	0	0	0
			Colubrellopsis BANDEL, 2007	0	0	0	1	1
			Delphinulopsis LAUBE, 1868	1	0	0	0	0
			Dicosmos CANAVARI, 1890	1	1	0	0	0
			Hayamia KASE, 1980	0	0	0	0	1
			Hologyra KOKEN, 1892	1	1	0	0	0
			Hungariella KUTASSY, 1933	1	0	0	0	0
			Marmolatella KITTL, 1894	1	1	0	0	0
			Neridomus MORRIS & LYCETT, 1851	0	0	1	1	1
			Neritaria KOKEN, 1892	1	1	0	0	0
			Neritopsis GRATELOUP, 1832	1	1	1	1	1
			Nuetzelopsis FRÝDA ET AL., 2003	1	0	0	0	0
			Oncochilus VON ZITTLE, 1882	1	1	0	0	0
			Paradelphinulopsis BLODGETT ET AL., 2001	1	1	0	0	0
			Palaeonarica KITTL, 1892	1	0	0	0	0
			Pileolus SOWERBY, 1823	0	0	0	0	1
			Platychilina KOKEN, 1892	1	0	0	0	0
			Seisia KUTASSY, 1934	1	0	0	0	0
			Socconella FISCHER & WEBER, 1997	0	0	0	0	1
			Spinidelphinulopsis BLODGETT ET AL., 2001	1	0	0	0	0
			Symmetrocapulus Dacqué, 1933	0	1	1	1	1
			Trachynerita KITTL, 1894	1	1	0	0	0
			Wallowanerita BLODGET ET AL., 2001	1	0	0	0	0
			Weitschatopsis FRÝDA ET AL., 2003	1	0	0	0	0
	NERITIMORPHA	Superorder Cycloneritimorpha	Bandelopsis FRÝDA ET AL., 2003	1	1	1	1	0
	NERITIMORPHA	Uncertain Position	Natiria DE KONINCK, 1881	1	1	0	0	0
	PATELLOGASTROPODA	Order Patellida	Acmaea? ESCHSCHOLTZ, 1830	1	1	0	0	0
			Pseudorhytidopilus COX, 1960 (= Scurria GRAY, 1847)	0	0	1	1	1
			Scurriopsis GEMMELLARO, 1879	0	0	1	1	1
			Scurriopsis (Scurriopsis) GEMMELLARO, 1879	0	0	1	1	0
			Scurriopsis (Hennocquia) WENZ, 1938	0	0	1	1	0
	BASAL UNCERTAIN POSITION	Uncertain Position	Bathyclides STRAND, 1928	1	0	0	0	0
			Paraturbo COSSMANN, 1907	0	0	0	1	1
			Paraviviana KUTASSY, 1940	1	0	0	0	0
			Pentagonodiscus WENDT, 1969	0	0	0	1	1
			Tyrosoecus KITTL, 1892	1	1	0	0	0
	AMPHIGASTROPODA	Bellerophontida	"Atlantobellerophon"? TRECHMAN, 1930	0	1	0	0	0
