# Supplementary material for: Gastropods underwent a major taxonomic turnover during the end-Triassic marine mass extinction event
Source: PLoS One. 2022 Nov 2;17(11):e0276329. doi: 10.1371/journal.pone.0276329 (PMC9629647; doi:10.1371/journal.pone.0276329)
Supplement: S2 Table — (XLSX) [file pone.0276329.s003.xlsx]

## Sheet: bivalve_genera
	Norian	Rhaetian	Hettangian	Sienemurian		Remarks
Protobranchia						This column indicates changes in comparison to the database of Ros et al (2014)
Dacryomya U. Tr (Nor)–U. J (Kim) Tethys, Circumpacific and Boreal B, D, Is, FM; Sb Aragonitic	1	1	1	1
Dianucula U. Tr (Nor) E Tethys B, D, Is, FM; Sb Aragonitic	1	0	0	0
Eleganuculana U. Tr (Nor) E Tethys B, D, Is, FM; Sb Aragonitic	1	0	0	0
Gonionucula	1	1	0	0		subgenus of Trigonucula; added
Ledoides	1	0	0	0		subgenus of Veteranella; added
Mesoneilo U. Tr (Nor–Rha) Tethys and Boreal? B, D, Is, FM; Sb Aragonitic	1	1	0	0
Mesosaccella	1	1	1	1		genus added; Hautmann 2001, p. 31-32
Ningliconcha U. Tr (Nor) E Tethys B, D, Is, FM; Sb Aragonitic	1	0	0	0
Nucinella L. J (Hett)–Recent E Tethys B, D/Ch, Is, FM; Sb Aragonitic	0	0	1	1
Nuculana M. Tr (Ani)–Recent Cosmopolitan B, D, Is, FM; Sb Aragonitic	0	1	1	1		stratigraphy revised
Nuculoma U. Tr (Rha)–L. Cret (Val) Tethys and Circumpacific B, D, Is, FM; Sb Aragonitic	1	1	1	1
Palaeoneilo L. O (Tre)–L. J (Toa) Cosmopolitan B, D, Is, FM; Sb Aragonitic	1	1	1	1
Palaeonucula M. Tr (l. Ani)–L. Cret (Apt) Tethys, Circumpacific, and Boreal B, D, Is, FM; Sb Aragonitic	1	1	1	1
Phaenodesmia M. Tr (Ani)–U. Tr (Rha) Tethys and Circumpacific B, D, Is, FM; Sb Aragonitic	0	0	0	0		stratigraphy revised; not known with certainty after the Carnian
Phestia M. O (l. Llan)–U. Tr (Car) Tethys, Circumpacific and Boreal B, D, Is, FM; Sb Aragonitic	1	1	1	0		stratigraphy revised; Hautmann et al. 2008
Rollieria L. J (Hett)–L. Cret Tethys and Circumpacific B, D, Is, FM; Sb Aragonitic	0	0	1	1
Ryderia U. Tr (Rha)–L. J (Toa) Tethys and Circumpacific B, D, Is, FM; Sb Aragonitic	0	1	1	1
Solemya U. Car (u. Penn)–Recent Tethys and Circumpacific B, Id, S/Ch, FM; Db Aragonitic	1	1	1	1
Trigonucula U. Tr (Car–u. Rha) Tethys and Circumpacific B, D, Is, FM; Sb Aragonitic	0	0	0	0		stratigraphy revised; only Carnian age is certain; later occurrences refer to the subgenus Gonionucula
Veteranella L. Pe (Art)–U. Tr (Nor) Tethys B, D, Is, FM; Sb Aragonitic	1	0	0	0
Xiaoschuiculana U. Tr Tethys and Circumpacific B, D, Is, FM; Sb Aragonitic	1	1	0	0
Yongshengia U. Tr (Nor) E Tethys B, D, Is, FM; Sb Aragonitic	1	0	0	0
Mytiloida
Modiolus U. Dev (Fam)–Recent Cosmopolitan B, Se, S, Endo, Sed; By Bimineralic	1	1	1	1
Inoperna U. Tr (Rha)–U. Cret (Maa) Tethys and Austral? B, Se, S, Endo, Sed; Bo? Bimineralic	0	0	1	1		subgenus Triasoperna treated separately; stratigraphy revised accordingly
Triasoperna	1	1	0	0
Falcimytilus U. Tr (Car)–U. J (Tit) Tethys, Circumpacific and Boreal B, E, S, Epi, Sed; By Bimineralic?	1	1	1	1
Lycettia L. J (Sin)–U. Cret (Maa) Austral B, E, S, Epi, Sed; By Aragonitic	0	0	0	1
Lithophaga U. Tr (Nor)–Recent Tethys B, I, S, By, Sed; Bo Bimineralic	1	1	1	1
Arcoida						does not occur in the stratigraphic interval
Catella U. Tr (Car)–L. P (Dan) E Tethys B, Se, S, Endo, Sed; By Aragonitic	1	1	1	1		Jurassic example: Catella trapezium (Cox, 1928) [Knight and Morris 2020]
Parallelodon M. Dev–U. Cret Cosmopolitan B, E, S, Epi, Sed; By Aragonitic	1	1	1	1
Grammatodon L. Pe (Art)–U. Cret (Maa) Cosmopolitan B, E, S, Epi, Sed; By Aragonitic	0	1	1	1		stratigraphy revised; geologically older records refer to the subgenus Cosmetodon
Cosmetodon	1	1	1	1		subgenus of Cosmetodon; added
Bapristodia U. Tr (Nor) E Tethys B, E, S, Epi, Sed; By Aragonitic	1	0	0	0
Cucullaea L. J (Hett)–Recent Circumpacific B, Is/Se, S, SM; Sb Aragonitic	0	0	0	1		stratigraphy revised; Knight and Morris 2020
Pteriodia
Mysidiella U Tr (Car–Rha) Tethys and Circumpacific B, E, S, Epi, Sed; By Bimineralic	1	1	0	0
Botulopsis M. Tr (Lad)–U. Tr (Car) W Tethys B, E, S, Epi, Sed; By Bimineralic	1	1	0	0		stratigraphy revised; Rhaetian occurrence: Botulopsis faber Winkler, 1859
Promysidiella M. Tr (l. Ani)–U. Tr (l. Nor) Tethys, Circumpacific and Boreal? B, E, S, Epi, Sed; By Bimineralic	1	0	0	0
Retroceramus	0	1	1	1		genus added; Rahetian occurrence in Oberrhätkalk (own data)
"Parainoceramus" L. J (Hett)–U. J (Tit) Tethys, Circumpacific and Boreal B, E, S, Epi, Sed; By Bimineralic	0	0	1	1
Pseudomytiloides L. J (Hett)–M. J (Aal) Tethys B/Ps, E, S, Epi, Sed/FaM; By Bimineralic	0	0	1	1
Arctomytiloides L. J (Sin–Toa?) Boreal and Circumpacific B, E, S, Epi, Sed; By Bimineralic	0	0	0	1
Pteroperna	1	1	1	1		subgenus added; Hautmann 2001
Pteria L. Tr (Ol)–Recent Tethys, Circumpacific and Boreal B, E, S, Epi, Sed; By Bimineralic	1	1	1	1
Arcavicula L. Tr (l. Ol)–U. Tr (Rha?) Tethys and Circumpacific B, E, S, Epi, Sed; By Bimineralic	0	0	0	0		stratigraphy revised; post-Carnian records uncertain
Rhaetavicula U. Tr (Rha) Tethys and Circumpacific B, E, S, Epi/Un, Sed; By/R Bimineralic	0	1	0	0
Bakevellia U. Pe–U. Cret Cosmopolitan B, Se, S, Endo, Sed; By Bimineralic	1	1	1	1
Bakevelloides	1	1	1	1		subgenus added
Gervillella L. J (Hett)–U. Cret (?) W Tethys, Circumpacific and Austral B, Se, S, Endo, Sed; By Bimineralic	0	0	1	1
Gervillia M. Tr (Lad)–U. Cret (Maa) Tethys and Circumpacific B/Ps, Se/E, S, Endo/Epi, Sed; By Bimineralic	1	1	1	1
Cultriopsis	1	1	1	1		subgenus of Gervillia; added
Hoernesia L. Tr (Ol)–U. Tr (Rha) Tethys and Boreal B, Se, S, Endo, Sed; By Bimineralic	1	1	0	0
Cuneigervillia L. J (Hett)–L. Cret (?) W Tethys B, Se, S, Endo, Sed; By Bimineralic	0	0	1	1
Gervillaria M. Tr (Ani)–U. Cret (Tur) Tethys, Circumpacific and Austral B, Se, S, Endo, Sed; By Bimineralic	1	1	1	1
Gervillancea U. Tr (Car–Nor) S Tethys B, Se, S, Endo, Sed; By Bimineralic	1	0	0	0
Songdaella U. Tr (Nor) E Tethys B, E, S, Epi, Sed; By Bimineralic	1	0	0	0
Aguilerella U. Tr (Rha)–L. Cret (Haut) E Tethys and Circumpacific B, E, S, Epi, Sed; By Bimineralic	0	0	1	1		stratigraphy revised; Rhaetian occurrence not confirmed (Hautmann et al. 2008).
Virgellia U. Tr (Car)–U. J (Kim) S Tethys B, Se, S, Endo, Sed; By Bimineralic	1	1	1	1
Gervilleioperna L. J (Sin)–M. J (Aal) Circumpacific B, Se, S, Endo, R, Sed; By Aragonitic	0	0	0	1
Cassianella Pe?, M. Tr (Ani)–U. Tr (Rha) Cosmopolitan B, E, S, Un, Sed; R Aragonitic	1	1	0	0
Datta U. Tr (Rha) S Tethys B, E, S, ?, ? Bimineralic	0	1	0	0
Isognomon U. Tr (Car)–Recent Tethys B, Se, S, Endo, Sed; By Bimineralic	1	1	1	1
Waagenoperna L. Pe (Sak)–U. Tr (u. Nor) Tethys and Circumpacific B, Se, S, Endo, Sed; By Bimineralic	1	0	0	0
Bositra L. Tr (l. Ol)–M. J (l. Oxf) Tethys, Circumpacific and Boreal B, E, S, Un, Sed; R Bimineralic	1	1	1	1
Caenodiotis L. J (Sin–Plie) W Tethys B, E, S, Epi, Sed; By Bimineralic	0	0	0	1
Steinmannia L. J (u. Sin–l. Toa) Boreal B, E, S, Un, Sed; R Bimineralic	0	0	0	1
Pinna L. Tr (?)–Recent Tethys, Circumpacific and Austral B, Se, S, Endo, Sed; By Bimineralic	1	1	1	1
Atrina M. Tr (Ani)–Recent Tethys and Circumpacific B, Se, S, Endo, Sed; By Bimineralic	1	1	1	1
Limida
Palaeolima U. Dev (Fam?)–U. Tr (Nor) Tethys and Circumpacific B, E, S, Epi, Sed; By Bimineralic	1	0	0	0
Limatula M. Tr (Lad) - Recent Tethys, Circumpacific and Austral B, E, S, Epi, FaM; By/Sw Bimineralic	1	1	1	1
Mysidioptera L. Tr (Ol)–U. Tr (Rha) Cosmopolitan B, E, S, Epi, Sed; By Bimineralic	1	1	0	0
Plagiostoma M. Tr (Ani)–U. Cret (Maa) Cosmopolitan B, E, S, Epi, Sed; By Bimineralic	1	1	1	1
Serania U. Tr (Nor - Rha) E Tethys B, E, S, Epi, Sed; By Bimineralic	1	1	0	0
Antiquilima M. Tr (Lad)–L. Cret (Apt) Cosmopolitan B, E, S, Epi, Sed; By Bimineralic	1	1	1	1
Pseudolimea	1	1	1	1		genus added
Ctenostreon U. Tr (u. Rha)–L. Cret (Val?) Tethys, Circumpacific and Austral B, E, S, Epi, Sed; By Bimineralic	0	1	1	1
Ostreida
Gryphaea U. Tr (Car)–U. Cret (Cam) Cosmopolitan B, E, S, Un, Sed; R Bimineralic?	1	1	1	1
Umbrostrea M. Tr (Ani)–U. Tr (Rha) Tethys B, E, S, C, Sed; C Bimineralic	1	1	0	0
Actinostreon U. Tr (Rha)–U. Cret (Maa) Tethys, Circumpacific and Austral B, E, S, C, Sed; C Calcitic	0	1	1	1
Liostrea U. Tr (Car)–U. Cret (Cen) Cosmopolitan B/Ps, E, S, C, Sed/FaM; C Calcitic?	1	1	1	1
Pectinoida
Atreta U. Tr (Car)–U. Cret (Maa) Tethys B, E, S, C, Sed; C Bimineralic	1	1	1	1
Harpax U. Tr (Nor)–L. J (Toa) Austral and Boreal, Tethys? B, E, S, C, Sed; C Bimineralic	1	1	1	1
Eoplicatula U. Tr (Car–Rha) Tethys B, E, S, C, Sed; C Bimineralic	1	1	0	0
Pseudoplacunopsis M. Tr (Ani)–U. Tr (Rha) Tethys and Circumpacific B, E, S, C, Sed; C Bimineralic	1	1	0	0
Antijanira M. Tr (Ani)–U. Tr (Car) W Tethys B, E, S, Epi, Sed; By Bimineralic	1	1	0	0		stratigraphy revised; Allasinaz 1972
Primahinnites U. Tr (Nor–Rha) Tethys B, E, S, Epi, Sed; By Bimineralic	1	1	0	0
Leptochondria M. Pe (Guad)–U. Tr (Nor) Tethys and Circumpacific B, E, S, Epi, Sed; By Bimineralic	1	1	0	0		stratigraphy revised; Rhaetian: material Martin Aberhan, Alaska
Hokonuia U. Tr (u. Car– Nor) Austral B, E, S, Epi, Sed; By Bimineralic	1	0	0	0
Sichuania U. Tr (Nor) E Tethys B, E, S, Epi, Sed; By Bimineralic?	1	0	0	0
Anningella L. J (Hett - Sin) W Tethys B, E, S, Epi, Sed; By Bimineralic	0	0	1	1
Monotis U. Tr (Nor–l. Rha) Cosmopolitan B/Ps, E, S, Epi, Sed/FaM; By Calcitic?	1	1	0	0
Entomonotis	1	0	0	0		subgenus of Monotis; added
Eomonotis	1	0	0	0		subgenus of Monotis; added
Otapiria L. Tr (Ol)–U. J (Kim) Cosmopolitan B, E, S, Epi, Sed; By Calcitic?	1	1	1	1
Oxytoma L. Tr?, M. Tr (Lad)–U. Cret (Maa) Cosmopolitan B/Ps, E, S, Epi, Sed/FaM; By Calcitic	1	1	1	1
Meleagrinella U. Tr (Nor)–L. Cret (Alb) Tethys, Circumpacific and Boreal B/Ps, E, S, Epi, Sed/FaM; By Bimineralic	1	1	1	1
Jianchuania U. Tr (Rha?) E Tethys B, E, S, Epi, Sed; By Bimineralic	0	1	0	0
Palmoxytoma L. J (Hett–Plie) Cosmopolitan B, E, S, Epi, Sed; By Calcitic	0	0	1	1
Asoella M. Tr (Ani)–L. J (Plie) Tethys, Circumpacific and Austral B, E, S, Epi/Un, Sed; By/R Calcitic?	1	1	1	1
Terquemia L. J (Sin)–U. J? Tethys B, E, S, C, Sed; C Bimineralic	0	0	1	1
Dentiterquemia	0	0	0	1		subgenus of Terquemia; added
Newaagia M. Tr (Ani)–U. Tr (Rha) E Tethys and Boreal B, E, S, C, Sed; C Bimineralic	1	1	0	0
Persia U. Tr (Nor)–L. J (l. Hett) Tethys B, E, S, C, Sed; C Bimineralic	1	1	0	0		stratigraphy revised; no Jurassic record (Hautmann et al. 2008)
Pergamidia U. Tr (Nor) Tethys B, E, S, Epi, Sed; By Bimineralic	1	0	0	0
Krumbeckiella U. Tr (Car–u. Rha) Tethys B, E, S, Epi, Sed; By Bimineralic	1	1	0	0
Manticula U. Tr (Car? - Nor), L. Cret (Berr) Austral B, E, S, Epi, Sed; By Bimineralic	1	1	1	1
Semuridia L. J (Sin) W Tethys B, E, S, Epi, Sed; By Bimineralic	0	0	0	1
Parapergamidia U. Tr (u. Car?–l. Nor) E Tethys B, E, S, Epi, Sed; By Bimineralic	1	0	0	0
Oretia U. Tr (l. Nor) Austral B, E, S, Epi, Sed; By Unknown	1	0	0	0
Halobia U. Tr (l. Car–m. Nor) Cosmopolitan B/Ps, E, S/Ch, Epi/Un, Sed/FaM; By/R Bimineralic	1	0	0	0
Kolymonectes U. Tr (Nor?)–L. J (l. Toa) Circumpacific, Austral and Boreal B, E, S, Un, FaM; R/Sw Bimineralic	1	1	1	1
Parvamussium M. Tr (Ani)–Recent Tethys, Circumpacific and Boreal B, E, S, Un, FaM; R/Sw Bimineralic	1	1	1	1
Chlamys M. Tr (Ani)–Recent Cosmopolitan B, E, S, Epi/Un, FaM; By/R/Sw Bimineralic	1	1	1	1
Weyla L. J (Hett–Toa) Circumpacific and Austral B, Se, S, Un, Sed; R Bimineralic	0	0	1	1
Indopecten U. Tr (Nor–Rha) Tethys B, E, S, Epi/Un, FaM; By/R/Sw Aragonitic	1	1	0	0
Camptonectes M. Tr (Ani)–U. Cret (Maa) Cosmopolitan B, E, S, Epi, FaM; By/Sw Bimineralic	1	1	1	1
Crenamussium U. Tr (Car–Nor) Tethys and Circumpacific B, E, S, Epi, Sed; By Bimineralic	1	0	0	0
Pseudopecten L. J (Hett)–M. J (Baj) W Tethys B, E, S, Un, FaM; R/Sw Bimineralic	0	0	1	1
Agerchlamys U. Tr (Car)–L. J (Toa) Circumpacific, Austral and Boreal B, E, S, Epi, Sed; By Bimineralic	1	1	1	1
Canadonectites L. J (Sin–Plie) Circumpacific B, E, S, Epi, Se; By Bimineralic	0	0	0	1
Eopecten U. Tr (Car)–L. Cret (Alb) Tethys, Circumpacific and Austral B, E, S, Epi/C, Sed; By/C Bimineralic	0	0	1	1		Triassic records uncertain
Ochotochlamys U. Tr (Nor) - L. J (Toa) Boreal B, E, S, Epi, Sed; By Bimineralic	1	1	1	1
Tosapecten U. Tr (Car–Rha) Circumpacific and Boreal B, E, S, Epi, Sed; By Bimineralic	1	1	0	0
Indigiropecten	1	0	0	0		subgenus of Tosapecten; added
Radulonectites L. J (Hett - Plie) E Tethys B, E, S, Epi, Sed; By Bimineralic	0	0	1	1
Entolium L. Tr–U. Cret (Maa) Cosmopolitan B, E, S, Un, FaM/Sed; R/Sw Bimineralic	1	1	1	1
Filopecten U. Tr (Car–Rha) Tethys and Boreal B, E, S, Epi, Sed; By Bimineralic	1	1	0	0
Posidonotis L. J (Sin–Toa) Circumpacific B, E, S, Un, Sed; R Bimineralic	0	0	0	1
Unionoida
Cardinoides	1	1	1	1		genus added
Trigonodus	1	0	0	0		genus added
Yunnanophorus	1	1	0	0		genus added; synonym: Langvophorus Vu Khuc, 1977
Unionites	1	1	0	0		genus added
Palaeopharus	1	0	0	0		genus added
Modiomorphoida
Curionia L. Tr (?)–U. Tr (Rha) Tethys B, Is/Se, S, Endo/Un, Sed/SM; By/Sb Aragonitic	1	1	0	0
Triaphorus U. Tr (Car–Nor) Circumpacific, Austral and Boreal B, Is/Se, S, SM; Sb Aragonitic	1	0	0	0
Kalentera U. Tr (Nor)–L. J (Toa) Circumpacific and Austral B, Se/Is, S, SM; Sb Aragonitic	1	1	1	1
Ouamoia U. Tr (Nor - Rha) Austral B, Is, S, Endo/Un, Sed/SM; By/Sb Aragonitic	1	1	0	0
Weixiella U. Tr (Nor - Rha) Tethys B, Is, S, Endo/Un, Sed/SM; By/Sb Aragonitic	1	1	0	0
Myoconcha U. Tr (Rha)–U. Cret (Maa) Tethys and Austral B, Se, S, Endo, Sed; By Aragonitic	1	1	1	1		stratigraphy revised
Pseudomyoconcha M. Tr (Lad)–U. Tr (Rha) Tethys, Circumpacific and Boreal B, Se, S, Endo, Sed; By Aragonitic	1	1	0	0
Healeya U. Tr (Nor–Rha) Tethys B, Se, S, Endo, Sed; By Aragonitic	1	1	0	0
Hippopodium U. Tr (Rha?)–U. J (Tit) W Tethys and Boreal B, Se, S, Endo, Sed; By Aragonitic	0	1	1	1
Trigonioida
Trigonia M. Tr (Ani)–U. Cret (Cen) Tethys, Circumpacific and Austral B, Is, S, FM; Sb Aragonitic	0	0	1	1		stratigraphy revised; no Triassic records for the subgenus
Primatrigonia	1	1	0	0		subgenus added
Protrigonia	1	1	0	0		subgenus added
Prorotrigonia U. Tr (Nor) Tethys B, Is, S, FM; Sb Aragonitic	1	0	0	0
Prosogyrotrigonia U. Tr (Nor)–L. J (Sin) Tethys and Circumpacific B, Is, S, FM; Sb Aragonitic	1	1	1	1
Geratrigonia L. J (Hett–Toa) Circumpacific B, Is, S, FM; Sb Aragonitic	0	0	1	1
Vaugonia L. J (Hett)–U. J (Oxf) Circumpacific B, Is, S, FM; Sb Aragonitic	0	0	1	1
Kyushutrigonia U. Tr (Car–Nor) Circumpacific B, Is, S, FM; Sb Aragonitic	1	0	0	0
Jaworskiella L. J (Hett–Plie) Circumpacific and Austral B, Is, S, FM; Sb Aragonitic	0	0	1	1
Guineana U. Tr (Car–Nor) Austral B, Is, S, FM; Sb Aragonitic	1	0	0	0
Frenguelliella U. Tr (Car)–M. J (Baj) Circumpacific y Austral B, Is, S, FM; Sb Aragonitic	0	0	1	1		stratigraphy revised because subgenus level is applied (exclusion of Carnian Kumatrigonia))
Costatoria U. Pe–U. Tr (Rha) Tethys, Circumpacific and Austral B, Is, S, SM; Sb Aragonitic	1	1	0	0
Myophoria M. Tr (Ani)–U. Tr (Rha) Tethys B, Is, S, FM; Sb Aragonitic	0	0	0	0		stratigraphy revised; post-Carnian records uncertain
Neoschizodus M. Pe (Guad)–U. Tr (Rha) Cosmopolitan B, Is, S, FM; Sb Aragonitic	1	1	0	0
Gruenewaldia U. Tr (Car - Rha) Tethys and Circumpacific B, Is, S, FM; Sb Aragonitic	1	1	0	0
Elegantinia L. Tr (Ol)–U. Tr (Rha) Tethys and Circumpacific B, Is, S, FM; Sb Aragonitic	1	1	0	0
Caledogonia U. Tr (u. Car–l. Nor) Austral B, Is, S, FM; Sb Aragonitic	1	0	0	0
Liotrigonia L. J (Hett?–Plie) Tethys and Circumpacific B, Is, S, FM; Sb Aragonitic	0	0	1	1
Erugonia U. Tr (Nor) Circumpacific B, Is, S, FM; Sb Aragonitic	1	0	0	0
Minetrigonia U. Tr (Car–Rha) Circumpacific, Austral and Boreal B, Is, S, FM; Sb Aragonitic	1	1	0	0
Myophorigonia U. Tr (Car–Rha) Circumpacific B, Is, S, FM; Sb Aragonitic	1	1	0	0
Perugonia U. Tr (Car?–Rha?) Circumpacific B, Is, S, FM; Sb Aragonitic	1	1	0	0
Maoritrigonia U. Tr (Car–Rha) Circumpacific and Austral B, Is, S, FM; Sb Aragonitic	1	1	0	0
Groeberella L. J (Sin)–M. J (Baj) Circumpacific and Austral B, Is, S, FM; Sb Aragonitic	0	0	0	1
Myoida
Antiquicorbula U. Tr (Nor–Rha) Tethys B, Is, S, SM; Sb Aragonitic	1	1	0	0
Pseudosaxicava L. J (Hett)–U. J (Tit) E Tethys B, E, S, Epi, Sed; By/N Aragonitic	0	0	1	1
Megalodontida
Conchodon U. Tr (u. Nor? - Rha) W Tethys B, E/Se, S, Un, Sed; R Aragonitic	1	1	0	0
Pachyrisma L. J (Sin)–U. J (Tit) Tethys B, E/Se, S, Un, Sed; R Aragonitic	0	0	0	1
Paramegalodus U. Tr (Nor) Tethys and Circumpacific B, E/Se, S, Un, Sed; R Aragonitic	1	0	0	0
Ampezzania U. Tr (Nor) W Tethys B, E/Se, S, Un, Sed; R Aragonitic	1	0	0	0
Gemmelarodus	1	0	0	0		genus added
Rossiodus	1	0	0	0		genus added
Triadomegalodon U. Tr (Car–Rha) Tethys, Circumpacific? B, Se, S/Ph, Un, Sed; R Aragonitic	1	1	0	0
Quemocuomegalodon U. Tr (Nor) E Tethys B, E/Se, S, Un, Sed; R Aragonitic	1	0	0	0
Neomegalodon U. Tr (Car - Rha) Tethys and Boreal B, E/Se, S, Un, Sed; R Aragonitic	1	1	0	0
Rhaetomegalodon U. Tr (Nor–Rha) W Tethys B, E/Se, S, Un, Sed; R Aragonitic	1	1	0	0
Dicerocardium U. Tr (u. Car–Rha) Tethys and Circumpacific B, E/Se, S/Ph, Un, Sed; R Aragonitic	1	1	0	0
Wallowaconcha U. Tr (Nor) Tethys and Circumpacific B, E/Se, S/Ch/Ph, Un, Sed; R Aragonitic	1	0	0	0
Veneroida
Luciniola U. Tr (Rha)–L. J (Plie) Tethys and Circumpacific B, Is, S/Ch?, SM; Sb Aragonitic	0	1	1	1
Mesomiltha	0	1	1	1		FAD: Ivimey-Cook et al. 1999
Schafhaeutlia M. Tr (Ani)–U. Tr (Rha) Tethys, Circumpacific and Boreal B, Is, S, SM; Sb Aragonitic	1	1	0	0
Sphaeriola L. J (Sin)–M. J (Call) Tethys, Circumpacific and Austral B, Is, S/Ch, SM; Sb Aragonitic	0	0	0	1
Unicardium	1	1	1	1		genus added
Tutcheria U. Tr (Car)–M. J (Aal) Tethys, Circumpacific and Austral B, Is, S, SM; Sb Aragonitic	1	1	1	1
Palaeocardita U. Tr (Car–Rha) Tethys, Circumpacific and Austral B, Is, S, Endo/Un, Sed/SM; By/Sb Aragonitic	1	1	0	0
Septocardia U. Tr (Car–Rha) Tethys, Circumpacific and Austral B, Is, S, Endo/Un, Sed/SM; By/Sb Aragonitic	1	1	0	0
Schizocardita U. Tr (Nor) Circumpacific B, Is/Se, S, SM; Sb Aragonitic	1	0	0	0
Coelopis M. Tr (Lad)–L. Cret (?) Tethys B, E, S, Epi, Sed; By Aragonitic	1	1	1	1
Astarte M. Tr (Ani)–Recent Tethys, Circumpacific and Austral? B, Is, S, SM; Sb Aragonitic	1	1	1	1
Coelastarte L. J (Hett)–U. Cret (Tur) Circumpacific B, Is, S, SM; Sb Aragonitic	0	0	1	1
Astartopsis L. J (Sin), U. J (Oxf) E Tethys B, Is, S, SM; Sb Aragonitic	0	0	0	1
Nicaniella L. J (Hett)–Pa E Tethys B, Is, S, SM; Sb Aragonitic	0	0	1	1
Neocrassina L. J (Hett)–L. Cret (Berr) Circumpacific B, Is, S, SM; Sb Aragonitic	0	0	1	1
Praeconia U. Tr (Nor)–U. J (Tit) Tethys and Circumpacific B, Is, S, SM; Sb Aragonitic	1	1	1	1
Opis U. Tr (Nor)–U. Cret (Maa) E Tethys B, E, S, Un, Sed; R Aragonitic	1	1	1	1		represented by the subgenus Trigonopis in the studied interval
Cardinia U. Tr (Car)–L. J (Toa) Cosmopolitan B, Is, S, SM; Sb Aragonitic	1	1	1	1
Isopristes U. Tr (Nor) Circumpacific B, Is, S, SM; Sb Aragonitic	1	0	0	0
Torastarte U. Tr (Rha)–L. J (Toa) Tethys and Austral B, Is, S, MS; Sb Aragonitic	0	1	1	1
Pseudastarte L. J (Hett–Sin) Tethys B, Is, S, SM; Sb Aragonitic	0	0	1	1
Myophoricardium U. Tr (Car–Rha) Tethys B, Is, S, FM; Sb Aragonitic	1	1	0	0
Myophoriopis M. Tr (Ani)–U. Tr (Rha) Tethys and Circumpacific B, Is, S, FM; Sb Aragonitic	1	1	0	0
Pseudocorbula M. Tr (Ani)–U. Tr (Rha) Tethys B, Is, S, FM; Sb Aragonitic	1	1	0	0
Protocardia U. Tr (Nor)–U. Cret (Maa) Tethys and Circumpacific B, Is, S, SM; Sb Aragonitic	1	1	1	1
Vietnamicardium U. Tr (Nor–Rha) Tethys B, Is, S, SM; Sb Aragonitic	1	1	0	0		syn. Tulongocardium
Integricardium L. J (Hett)–P (Dan) Circumpacific B, Is, S, MS; Sb Aragonitic	0	0	1	1
Rhaetidia M. Tr (Lad)–U. Tr (Nor) W Tethys B, Is, S?, SM; Sb Aragonitic	1	0	0	0
Tancredia L. J (Sin)–P (Dan) Tethys B, Id, S, FM; Db Aragonitic	0	0	0	1
Isocyprina U. Tr (Rha)–L. Cret (Apt) Tethys B, Is, S, FM; Sb Aragonitic	0	1	1	1
Eotrapezium	0	1	1	1		subgenus of Isocyprina; added
Plesiocyprina	0	0	0	0		subgenus added; first occurrence in the Pliensbachian (Gahr 2002; Ros et al. 2014)
Pseudotrapezium L. J (Hett)–U. J (Oxf) Tethys B, Is, S, FM; Sb Aragonitic	0	0	1	1
Pholadomyoida
Pholadomya U. Tr (Rha)–Recent Tethys, Circumpacific and Austral B, Id, S, SM; Db Aragonitic	0	1	1	1
Goniomya L. J (Hett)–U. Cret (Maa) Circumpacific B, Id, S, SM; Db Aragonitic	0	0	1	1
Homomya M. Tr (Ani)–L. Cret (Val) Tethys and Circumpacific B, Id, S, SM; Db Aragonitic	1	1	1	1
Pachymya M. Tr (Ani)–U. Cret (Tur) Tethys and Circumpacific B, Id, S, SM; Db Aragonitic	1	1	1	1
Osteomya L. J (Sin)–M. J (Call) Circumpacific B, Id, S, SM; Db Aragonitic	0	0	0	1
Pleuromya L. Tr (Ol)–L. Cret (Val) Tethys, Circumpacific and Austral B, IP, S, SM; Db Aragonitic	1	1	1	1
Burmesia U. Tr (Car)–L. J (Hett) E Tethys and Circumpacific B, Id, S, SM; Db Aragonitic	1	1	1	0
Prolaria U. Tr (Nor–Rha) E Tethys B, Id, S, SM; Db Aragonitic	1	1	0	0
Pteromya U. Tr (Rha)–L. J (Hett) W Tethys B, Is, S, SM; Sb Aragonitic	0	1	1	0
Ochotomya U. Tr (Nor - Rha) Austral and Boreal B, Is, S, SM; Sb Aragonitic	1	1	0	0
Gresslya L. J (Hett) - U. J (Tit) E Tethys and Circumpacific B, Id, S, SM; Db Aragonitic	0	0	1	1
Thracia U. Tr (Nor) - Recent Tethys and Circumpacific B, Id, S, SM; Db Aragonitic	1	1	1	1
Cercomya U. Tr (Car)–U. Cret (Maa) Tethys B, Id, S, SM; Db Aragonitic	1	1	1	1
Tulongella M. Tr (Ani) - U. Tr (Rha) E Tethys B, Id, S, SM; Db Aragonitic	1	1	0	0
						References:
						Allasinaz, A. 1972. Revisione dei Pettinidi Triassici. Rivista Italiana diPaleontologia e Stratigrafia LXXVIII(2):189–428.
						Gahr, M. E. 2002. Palökologie des Makrobenthos aus dem Unter-Toarc SW-Europas. Beringeria 31:3–204.
						Hautmann, M. 2001. Die Muschelfauna der Nayband - Formation (Obertrias, Nor - Rhät) des östlichen Zentraliran. Beringeria 29:3–181.
						Hautmann, M., Stiller, F., Cai Huawei & Sha Jingeng 2008. Extinction-recovery pattern of level-bottom faunas across the Triassic-Jurassic boundary in Tibet: implications for potential killing mechanisms. – Palaios 23: 711-718.
						Ivimey-Cook, H.C., Hodges, P., Swift, A. & Radley, J.D. 1999. Bivalves. –In: Swift, A. & Martill, D.M. (eds). Fossils of the Rhaetian Penarth group: 83-127, pls 11-18, London (Palaeontological Association).
						Knight, R.I. & Morris, N.J. 2020. Revision of the British Lower Jurassic Arcoidea (Bivalvia): palaeobiological, palaeoecological and evolutionary implications. Historical Biology 32(9): 1176–1205.
