# Supplementary material for: Gastropods underwent a major taxonomic turnover during the end-Triassic marine mass extinction event
Source: PLoS One. 2022 Nov 2;17(11):e0276329. doi: 10.1371/journal.pone.0276329 (PMC9629647; doi:10.1371/journal.pone.0276329)
Supplement: S4 Table — (XLSX) [file pone.0276329.s005.xlsx]

## Sheet: Hoja1
				Cylindrobullina Height (mm)
				Species from the Norian/Rhaetian	Height (mm)	Species from the Hettangian	Height (mm)
				C. avenoides (in Haas, 1953) (Peru; South America)	1.46	C. arduenensis (in Gründel & Nützel, 2012) (France; western Tethys)	2.5
				C. vespertina (in Haas, 1953) (Peru; South America)	1.48	C. bulloides (data from the fossil collection MNHN) (France; western Tethys)	4.2
				C. avenoides (in Haas, 1953) (Peru; South America)	1.68	C. arduenensis (data from the fossil collection MNHN) (France; western Tethys)	5
				C. obesa (in Haas, 1953) (Peru; South America)	1.74	C. fragilis (in Gründel, 2010; type species) (Germany; western Tethys)	8
				C. vespertina (in Haas, 1953) (Peru; South America)	1.79	C. fragilis (in Gründel & Nützel, 2012; type species) (Germany; western Tethys)	11.5
				C. vespertina (in Haas, 1953) (Peru; South America)	1.88	Species from the Sinemurian	Height (mm)
				C. avenoides (in Haas, 1953) (Peru; South America)	1.9	C. avena (in Gründel, et al, 2011; Gründel, 2012, "Striactaeonina group" ) (France, England; western Tethys)	2.6
				C. obesa (in Haas, 1953) (Peru; South America)	1.9	C. scalaris (in Gründel, 2003; Gründel, 2012) (Germany; western Tethys)	2.8
				C. vespertina (in Haas, 1953) (Peru; South America)	2.07	C. rhomboidalis (in Bourrouilh, 1966) (Morocco; northern Africa)	10.8
				C. vespertina (in Haas, 1953) (Peru; South America)	2.18	C. avena (in Gründel et al., 2011; Gründel, 2012; "Striactaeonina group") (France, England; western Tethys)	13
				C. avenoides (in Haas, 1953) (Peru; South America)	2.24	Species from the Pliensbachian	Height (mm)
				C. obesa (in Haas, 1953) (Peru; South America)	2.3	C. domeria (in Gründel & Nützel, 1998; "Domerionina group") (Germany; western Tethys)	3.8
				C. avenoides (in Haas, 1953) (Peru; South America)	2.32	C. ventricosa (Gründel et al., 2011) (England; western Tethys)	4.5
				C. obesa (in Haas, 1953) (Peru; South America)	2.52	C. pseudmoorei (in Gründel et al., 2011; "Striactaeonina group") England; western Tethys)	4.7
				C. avenoides (in Haas, 1953) (Peru; South America)	2.58	Cylindrobullina sp. (in Ferrari, 2022) (Argentina; southern Patagonia)	5.11
				C. vespertina (in Haas, 1953) (Peru; South America)	2.69	C. dorsetensis (in Gründel et al., 2011) England; western Tethys)	5.2
				C. obesa (in Haas, 1953) (Peru; South America)	2.86	Cylindrobullina sp. (in Ferrari, 2022) (Argentina; southern Patagonia)	8.99
				C. obesa (in Haas, 1953) (Peru; South America)	3.07	C. blecheri (in Cossmann, 1895; data from the fossil collection MNHN)	9.5
				C. vespertina (in Haas, 1953) (Peru; South America)	3.11	C. blecheri (in Cossmann, 1895; data from the fossil collection MNHN)	10.3
				C. obesa (in Haas, 1953) (Peru; South America)	3.65	Cylindrobullina sp. (in Ferrari, 2022) (Argentina; southern Patagonia)	12.87
				C. avenoides (in Haas, 1953) (Peru; South America)	3.82	Cylindrobullina sp. (in Ferrari, 2022) (Argentina; southern Patagonia)	14.3
				C. vespertina (in Haas, 1953) (Peru; South America)	4.23	Cylindrobullina sp. (in Ferrari, 2022) (Argentina; southern Patagonia)	16.4
				C. obesa (in Haas, 1953) (Peru; South America)	4.43	C. ovata (in Ferrari, 2017) (Argentina; Neuquén Basin)	17.2
				C. avenoides (in Haas, 1953) (Peru; South America)	4.49	C. ovata (in Behrendsen, 1891) (Argentina; Neuquén Basin)	21
				C. vespertina (in Haas, 1953) (Peru; South America)	5.17	C. ovata (in Ferrari, 2017) (Argentina; Neuquén Basin)	22
				C. obesa (in Haas, 1953) (Peru; South America)	5.78	C. brevispira (in Ferrari, 2017) (Argentina; Neuquén Basin)	25
				C. avenoides (in Haas, 1953) (Peru; South America)	6.64	C. ovata (in Ferrari, 2017) (Argentina; Neuquén Basin)	27.2
				C. avenoides (in Haas, 1953) (Peru; South America)	7.26	C. ovata (in Ferrari, 2017) (Argentina; Neuquén Basin)	29.2
				Cylindrobullina sp. (in Nützel & Senowbary-Daryan, 1999) (Iran)	8.5	─
